# Supplementary material for: Predictors of Workplace Substance Reuse among Patients with Alcohol or Illegal Substance Use Disorder in the Workplace
Source: Int J Environ Res Public Health. 2022 Aug 14;19(16):10023. doi: 10.3390/ijerph191610023 (PMC9408551; doi:10.3390/ijerph191610023)
Supplement: Supplementary file 1 [file ijerph-19-10023-s001.zip]

Archive with 1 entries (1 files):
- ijerph-1831333-supplementary.pdf
